# Supplementary material for: Gradient Microstructure and Texture Formation in a Metastable Austenitic Stainless Steel during Cold Rotary Swaging
Source: Materials (Basel). 2023 Feb 17;16(4):1706. doi: 10.3390/ma16041706 (PMC9961053; doi:10.3390/ma16041706)
Supplement: Supplementary file 1 [file materials-16-01706-s001.zip]

Archive with 1 entries (1 files):
- materials-2208590-supplementary.pdf
